# Supplementary material for: Antimicrobial Susceptibility of Bacterial Pathogens from Patients with Ocular Surface Infections in Germany, 2020–2021: A Comparison with the Data from Three Previous National Studies
Source: Antibiotics (Basel). 2024 May 21;13(6):471. doi: 10.3390/antibiotics13060471 (PMC11200635; doi:10.3390/antibiotics13060471)
Supplement: Supplementary file 1 [file antibiotics-13-00471-s001.zip]

Archive with 1 entries (1 files):
- antibiotics-3000881-supplementary.pdf
